# Supplementary material for: Genome-Wide Transcriptome Analysis Revealing the Genes Related to Sugar Metabolism in Kernels of Sweet Corn
Source: Metabolites. 2022 Dec 12;12(12):1254. doi: 10.3390/metabo12121254 (PMC9785893; doi:10.3390/metabo12121254)
Supplement: Supplementary file 1 [file metabolites-12-01254-s001.zip]

Archive with 5 entries (5 files):
- Figure S1.jpg
- Figure S2.png
- Figure S3.png
- Figure S4.tif
- Table S1.xlsx
