# Supplementary material for: Genome-Wide Transcriptome Analysis Revealing the Genes Related to Sugar Metabolism in Kernels of Sweet Corn
Source: Metabolites. 2022 Dec 12;12(12):1254. doi: 10.3390/metabo12121254 (PMC9785893; doi:10.3390/metabo12121254)
Supplement: Supplementary file 1 [file metabolites-12-01254-s001.zip › Table S1.xlsx]

## Sheet: Table S1
SampleID	ReadNum	BaseNum	N50	MeanLength	MaxLength	MeanQscore
Zhetian 11 Leaf-1	1619270	2032321790	1395	1255	103707	Q12
Zhetian 11 Leaf-2	1651266	2017760310	1351	1221	22745	Q12
Xuetian 7401 Leaf-1	1578068	2053932931	1470	1301	42294	Q12
Xuetian 7401 Leaf-2	2050080	2540843849	1384	1239	98821	Q12
Xuetian 7401 10 DAP-1	1889145	1985029283	1136	1050	42312	Q12
Xuetian 7401 10 DAP-2	1984733	2037796375	1099	1026	46152	Q12
Xuetian 7401 10 DAP-3	1997800	2143998555	1172	1073	11929	Q12
Xuetian 7401 14 DAP-1	1961141	2165666841	1027	1104	10526	Q12
Xuetian 7401 14 DAP-2	1898905	2138204813	1049	1126	32139	Q12
Xuetian 7401 14 DAP-3	2073954	2272951385	1025	1095	10785	Q12
Xuetian 7401 18 DAP-1	2068379	2228308330	995	1077	11345	Q12
Xuetian 7401 18 DAP-2	1946119	2103826309	1002	1081	25420	Q12
Xuetian 7401 18 DAP-3	1971719	2171412377	1021	1101	29037	Q12
Xuetian 7401 22 DAP-1	1967985	2188206423	1056	1111	12291	Q12
Xuetian 7401 22 DAP-2	2050506	2275648304	1054	1109	10975	Q12
Xuetian 7401 22 DAP-3	1923267	2129166506	1047	1107	58651	Q12
Xuetian 7401 26 DAP-1	2018969	2308849334	1129	1143	25001	Q12
Xuetian 7401 26 DAP-2	2001508	2280025650	1115	1139	12447	Q12
Xuetian 7401 26 DAP-3	2270919	2447617020	1018	1077	13673	Q10
Xuetian 7401 30 DAP-1	2066069	2340278000	1096	1132	15976	Q12
Xuetian 7401 30 DAP-2	1968327	2227027462	1096	1131	9956	Q12
Xuetian 7401 30 DAP-3	2044827	2286846947	1070	1118	59417	Q12
Zhetian 11 10 DAP-1	2472923	2774832760	1142	1122	9970	Q10
Zhetian 11 10 DAP-2	2409564	2752504617	1183	1142	13513	Q10
Zhetian 11 10 DAP-3	2304390	2588312436	1145	1123	25341	Q10
Zhetian 11 14 DAP-1	2567876	2776081035	1026	1081	11595	Q10
Zhetian 11 14 DAP-2	2843115	3058147758	1019	1075	10554	Q10
Zhetian 11 14 DAP-3	2485098	2660224582	1021	1070	9004	Q10
Zhetian 11 18 DAP-1	2258364	2414967145	1008	1069	11485	Q12
Zhetian 11 18 DAP-2	2525374	2739118779	1021	1084	10563	Q10
Zhetian 11 18 DAP-3	2566786	2768922215	1013	1078	9431	Q10
Zhetian 11 22 DAP-1	2265820	2496092475	1056	1101	12340	Q10
Zhetian 11 22 DAP-2	2309140	2464792625	1029	1067	10535	Q10
Zhetian 11 22 DAP-3	2497466	2747249954	1058	1100	9247	Q10
Zhetian 11 26 DAP-1	2172679	2456355732	1129	1130	12829	Q10
Zhetian 11 26 DAP-2	2354751	2668071650	1123	1133	9863	Q10
Zhetian 11 26 DAP-3	2513122	2758040749	1083	1097	10420	Q10
Zhetian 11 30 DAP-1	2301161	2364828161	1004	1027	8264	Q10
Zhetian 11 30 DAP-2	2158651	2267608431	1016	1050	23197	Q12
Zhetian 11 30 DAP-3	2517950	2695794562	1025	1070	10066	Q10
